# Supplementary material for: Health and Economic Impacts of Increased Brown Rice Consumption on Type 2 Diabetes in Japan: A Simulation Study, 2019–2029
Source: Nutrients. 2025 Jan 31;17(3):532. doi: 10.3390/nu17030532 (PMC11821163; doi:10.3390/nu17030532)
Supplement: Supplementary file 1 [file nutrients-17-00532-s001.zip]

Archive with 1 entries (1 files):
- nutrients-3457239-supplementary.pdf
